# Supplementary material for: Validation of Non-Invasive Preimplantation Genetic Screening Using a Routine IVF Laboratory Workflow
Source: Biomedicines. 2022 Jun 11;10(6):1386. doi: 10.3390/biomedicines10061386 (PMC9219764; doi:10.3390/biomedicines10061386)
Supplement: Supplementary file 1 [file biomedicines-10-01386-s001.zip]

Archive with 1 entries (1 files):
- biomedicines-1723412-supplementary.pdf
